# Supplementary material for: Epidemiology and Resistance Phenotypes of Carbapenem-Resistant Klebsiella pneumoniae in Corfu General Hospital (2019–2022): A Comprehensive Time Series Analysis of Resistance Gene Dynamics
Source: Microorganisms. 2023 Oct 11;11(10):2537. doi: 10.3390/microorganisms11102537 (PMC10608955; doi:10.3390/microorganisms11102537)
Supplement: Supplementary file 1 [file microorganisms-11-02537-s001.zip]

Archive with 1 entries (1 files):
- microorganisms-2614990-supplementary.pdf
